# Supplementary material for: A streamlined workflow for single-cells genome-wide copy-number profiling by low-pass sequencing of LM-PCR whole-genome amplification products
Source: PLoS One. 2018 Mar 1;13(3):e0193689. doi: 10.1371/journal.pone.0193689 (PMC5832318; doi:10.1371/journal.pone.0193689)
Supplement: S1 Table — (XLSX) [file pone.0193689.s001.xlsx]

## Sheet: S1 Table
S1 Table. Sequencing statistics of samples processed with Ampli1™ LowPass protocol.
ID	cell type	tumor site	disease	total reads	mapped	MAPQ>13
WBC1	WBC	normal	-	716449	687343	567810
WBC2	WBC	normal	-	670107	633340	517339
WBC3	WBC	normal	-	731407	707718	595151
WBC4	WBC	normal	-	566864	545417	457406
WBC5	WBC	normal	-	623539	601551	494329
WBC6	WBC	normal	-	526095	503068	412841
WBC7	WBC	normal	-	581310	556687	449909
WBC8	WBC	normal	-	559134	528289	422454
WBC9	WBC	normal	-	442772	426098	349310
WBC10	WBC	normal	-	353745	336045	271818
WBC11	WBC	normal	-	702679	664822	542296
WBC12	WBC	normal	-	463141	434586	351251
WBC13	WBC	normal	-	649042	624748	514239
WBC14	WBC	normal	-	630100	599696	489965
WBC15	WBC	normal	-	215832	212608	175891
WBC16	WBC	normal	-	551627	533859	452843
WBC17	WBC	normal	-	562850	535381	446150
WBC18	WBC	normal	-	532863	511230	430816
WBC19	WBC	normal	-	383659	368062	308860
WBC20	WBC	normal	-	326760	317659	254502
WBC21	WBC	normal	-	315586	311492	243242
LUNG-ADN_A_CTC_1	CTC	lung	adenocarcinoma	974149	954461	787629
LUNG-ADN_A_CTC_2	CTC	lung	adenocarcinoma	898824	874812	706434
LUNG-ADN_A_CTC_3	CTC	lung	adenocarcinoma	881023	859581	692956
LUNG-ADN_A_CTC_4	CTC	lung	adenocarcinoma	1131130	1098267	875507
LUNG-ADN_A_WBC_1	WBC	lung	adenocarcinoma	1059639	1022970	811579
LUNG-ADN_A_WBC_2	WBC	lung	adenocarcinoma	1090192	1063013	843855
LUNG-ADN_B_CTC_1	CTC	lung	adenocarcinoma	540859	517393	450366
LUNG-ADN_B_CTC_2	CTC	lung	adenocarcinoma	801450	770333	645743
LUNG-ADN_B_CTC_3	CTC	lung	adenocarcinoma	675532	651511	550237
LUNG-ADN_B_CTC_4	CTC	lung	adenocarcinoma	664198	639387	534093
LUNG-ADN_B_WBC_1	WBC	lung	adenocarcinoma	377628	360172	309835
LUNG-ADN_B_WBC_2	WBC	lung	adenocarcinoma	322900	304083	254849
LUNG-ADN_B_WBC_3	WBC	lung	adenocarcinoma	313114	294698	243188
PROSTATE_CTC_1	CTC	prostate	-	612009	603547	502096
PROSTATE_CTC_2	CTC	prostate	-	1279114	1260372	1057383
PROSTATE_CTC_3	CTC	prostate	-	1171911	1147924	936565
PROSTATE_CTC_4	CTC	prostate	-	763203	749050	635219
PROSTATE_CTC_5	CTC	prostate	-	1090199	1071883	901822
PROSTATE_CTC_6	CTC	prostate	-	1276247	1252747	1051586
PROSTATE_CTC_7	CTC	prostate	-	1299975	1271770	1067776
PROSTATE_WBC_1	WBC	prostate	-	779848	764183	647128
PROSTATE_WBC_2	WBC	prostate	-	795499	782546	669266
NCI-H1650_1	cell-line single cell	lung	adenocarcinoma	969526	969526	826427
NCI-H1650_3	cell-line single cell	lung	adenocarcinoma	830281	830281	705738
NCI-H1650_R1_B	cell-line single cell	lung	adenocarcinoma	5780472	5112210	4061595
NCI-H1650_R3_B	cell-line single cell	lung	adenocarcinoma	5209577	4550159	3576435
NCI-H2228_1	cell-line single cell	lung	adenocarcinoma	631556	623977	539691
NCI-H2228_2	cell-line single cell	lung	adenocarcinoma	719794	713614	621433
NCI-H23_1	cell-line single cell	lung	adenocarcinoma	851284	851284	724531
NCI-H23_2	cell-line single cell	lung	adenocarcinoma	862084	862084	737391
NCI-H441_1	cell-line single cell	lung	papillary adenocarcinoma	633049	628800	552501
NCI-H441_2	cell-line single cell	lung	papillary adenocarcinoma	1284763	1272282	1131648
NCI-H661_1	cell-line single cell	lung	carcinoma	994278	994278	847412
NCI-H661_2	cell-line single cell	lung	carcinoma	704830	704830	602905
NCI-H1563_1	cell-line single cell	lung	adenocarcinoma	790339	781847	673248
NCI-H1563_2	cell-line single cell	lung	adenocarcinoma	1120622	1109771	983597
NCI-H1563	gDNA	lung	adenocarcinoma	20433707	20371788	17580458
NCI-H441	gDNA	lung	papillary adenocarcinoma	31892297	31790949	27727233
NCI-H23	gDNA	lung	adenocarcinoma	28841383	28747560	25088455
NCI-H1650	gDNA	lung	adenocarcinoma	27564608	27460050	23613300
